# Supplementary material for: 26S Proteasome Non-ATPase Regulatory Subunits 1 (PSMD1) and 3 (PSMD3) as Putative Targets for Cancer Prognosis and Therapy
Source: Cells. 2021 Sep 11;10(9):2390. doi: 10.3390/cells10092390 (PMC8472613; doi:10.3390/cells10092390)
Supplement: Supplementary file 1 [file cells-10-02390-s001.zip]

Archive with 1 entries (1 files):
- cells-1351066-supplementary.pdf
